# Supplementary material for: The effect of uninterrupted and interrupted sitting on vascular function in adults with long COVID
Source: Physiol Rep. 2025 Oct 6;13(19):e70452. doi: 10.14814/phy2.70452 (PMC13045372; doi:10.14814/phy2.70452)
Supplement: Supplementary file 2 — Supplementary Data. [file PHY2-13-e70452-s001.xlsx]

## Sheet: Sheet 1 - Hudson_Data
Hudson_Data
Filter 1	Filter 2	Filter 4	Filter 6	ID	Group	Condition	Time	Posture	BMI	Time Since Infection	Age	pSBP	pDBP	pPP	cSBP	cDBP	cPP	AP	AIx (mmHg)	AIx75 (mmHg)	MAP	HR	FWD	BACK	Reflection Magnitude (%)	PWV	TT
1	1	1	1	1	LC	Un	Pre	Sup	34.875	12	77	163.5	98.3333	64.5	148.5	98.5	47	14.3333	30.5	38.5	127	89.5	42	19.5	60	7.65	50
1	1	1	1	2	LC	Un	Pre	Sup	36.9159	12	64	130	77	51.5	120.5	78	39	11	27	22	93	63	30.5	17	57.5	8.8	58
1	1	1	1	3	LC	Un	Pre	Sup	26.645	36	54	143.5	90.3333	54.5	133	92	43.5	13.6667	31.5	34.5	108	68	31	17	68.5	9.55	50
1	1	1	1	4	LC	Un	Pre	Sup	20.5725	12	36	117	67	49	104.5	66	36	8	23	17	82.5	62	31.5	14	44.5	5.55	71.5
1	1	1	1	5	LC	Un	Pre	Sup	29.2898	20	56	116	69	46	106	70	33.5	5.66667	17.5	9	83	59	22	13	59	5.75	70.5
1	1	1	1	6	LC	Un	Pre	Sup	40.166	37	48	141	81	57.5	122	82.5	41	3.33333	7.5	5.5	96	70	36	14	39	7.9	67
1	1	1	1	7	LC	Un	Pre	Sup	27.0359		57	122	73	49	112	74	38	12.6667	31	27.5	88	67.5	28	16.5	60	8.05	48
1	1	1	1	8	LC	Un	Pre	Sup	26.3415	14	47	111.5	69	44	101	70	32.5	5.66667	18.5	15	81	62.5	26.5	11.5	58.5	6.4	66
1	1	1	1	9	LC	Un	Pre	Sup	20.5875	14	51	134	91.3333	39	124.5	90.5	30	9	29.5	25	105.5	64	23	14	61	7.4	51
1	1	1	1	10	LC	Un	Pre	Sup	30.2318	39	57	165.5	100	66	153	101	52	15.3333	29.5	25	120	66	39	22	60.5	9.9	46
1	1	1	1	11	LC	Un	Pre	Sup	32.6528		77	142.5	86.3333	57	129.5	85.5	44	13	28.5	23	102	63	28	20	71	11.7	38
1	1	1	1	12	LC	Un	Pre	Sup	34.9813	23	36	142	90.3333	53.5	130	91.5	38.5	10.3333	28	30	110	83.5	30.5	15	50	7.3	63
1	1	1	1	13	LC	Un	Pre	Sup	31.7118		79	126	80.3333	48	117.5	77.5	38.5	12	32.5	17.5	90.5	52.5	25	16	64.5
1	1	1	1	14	LC	Un	Pre	Sup	22.9931	18	21	116	70.3333	46	99	69	29.5	-0.333333	-2.5	-6.5	81.5	67	27.5	11	43.5	5.15	75.5
1	1	1	1	15	LC	Un	Pre	Sup	26.8385	19	50	116	71.6667	50	106	70.5	30.5	5.33333	16.5	6.5	83	59.5	25	14	56	7.85	52
1	1	1	1	16	LC	Un	Pre	Sup	31.8047		39	133.5	83.3333	49	117.5	86	31	1.33333	2.5	0.5	97	76	29	13	45	6.35	63
1	1	1	1	17	LC	Un	Pre	Sup	27.4762		54	111	73.6667	36.5	105	73.5	28.5	7.33333	24	16.5	83.5	57	18	12	66	6.7	60
1	1	1	1	18	LC	Un	Pre	Sup	22.6933	34	49	133	84.3333	47.5	121.5	85.5	32.5	3.33333	10	7	98.5	60	23	12	51	6.9	60
1	1	1	1	19	LC	Un	Pre	Sup	29.3042		59	135	83	50.5	124	83.5	41	14.3333	33.5	33.5	100	75	31	15	45	7.1	64
1	1	1	1	20	LC	Un	Pre	Sup	38.7502		43	122.5	78.3333	43.5	118	78.5	36.5	16	40.5	31.5	92.5	59.5	23	16.5	70	10.9	28
1	1	1	1	21	LC	Un	Pre	Sup	23.0615	20	52	114	68.6667	41.5	104.5	70.5	32	9	28	22	81	62.5	23	14	61	6.8	59.5
1	1	1	1	22	LC	Un	Pre	Sup	37.8572	48	53	141	90	51.5	126	93	37	9	26	29	107	82	31	14	45	7.8	33
1	1	1	1	23	LC	Un	Pre	Sup	36.3527	26	53	124	72.6667	50	118	74.5	43	17.3333	37.5	27.5	90	54	23	18.5	83
1	1	1	1	24	LC	Un	Pre	Sup	34.4233	19	59	133.5	77.6667	53	130	81	47.5	27	56.5	50.5	97.5	59	34.5	22	82
1	1	1	1	25	LC	Un	Pre	Sup	28.7167	20	42	117	79.3333	37.5	107	79	27	2.66667	11.5	8.5	91	68	21.5	11	51	6.25	67.5
1	1	1	1	26	LC	Un	Pre	Sup	24.2415	46	51	143	88.3333	54	134	89	45	17	36	25	104	55	25	19.5	74.5	8	54
1	1	1	1	27	LC	Un	Pre	Sup	20.7059	38	49	103	64.6667	37.5	96	64	31	8.33333	26	14.5	75	51	21	13	60.5	6.3	66
1	1	1	1	28	LC	Un	Pre	Sup	24.2494	48	49	124	78.3333	47	115	79	37	15.3333	40	43.5	95	82	26.5	17.5	66	5.85	36
1	1	1	1	29	LC	Un	Pre	Sup	21.2113	21	61	111.5	74.6667	37	103	76	29	8.33333	30	27	86	67	20	13	65	7.2	61
1	1	1	1	30	LC	Un	Pre	Sup	33.0347	47	58	142.5	94.6667	52	132	95	37	8.33333	20.5	16.5	108	66	29	15	57.5	8.3	54.5
0	1	1	1	1	LC	Un	Pre	Seat	34.875	12	77	154	90.6667	64.5	135	89.5	48	10.6667	22.5	27	112	84.5	38	20.5	54	7.8	49
0	1	1	1	2	LC	Un	Pre	Seat	36.9159	12	64	121.5	71	48	110.5	74	35	7.66667	22	16	85	64.5	25	16	67	9.1	56
0	1	1	1	3	LC	Un	Pre	Seat	26.645	36	54	144	92	52	134.5	93	40	13.3333	31.5	32	110.5	76	29	18	62	9.75	49
0	1	1	1	4	LC	Un	Pre	Seat	20.5725	12	36	107	67.6667	37	97	70	28	5.66667	22	14.5	80.5	56.5	22	12.5	58	8.05	49
0	1	1	1	5	LC	Un	Pre	Seat	29.2898	20	56	118.5	73.6667	46	106.5	76.5	34.5	5	17.5	8.5	88	57	18	13.5	62.5	6.1	66
0	1	1	1	6	LC	Un	Pre	Seat	40.166	37	48	141	78.6667	61	122	80	42	-1	-4	-5	95.5	70.5	35.5	13	39.5
0	1	1	1	7	LC	Un	Pre	Seat	27.0359		57	119.5	71	46.5	109.5	71	36	8.66667	26	22	83	64	24	15	69	10.5	40
0	1	1	1	8	LC	Un	Pre	Seat	26.3415	14	47	107	68	37	98	69.5	29	7.33333	24.5	26	80.5	76	23	11	50	8.4	49.5
0	1	1	1	9	LC	Un	Pre	Seat	20.5875	14	51	130	95.6667	34.5	121.5	97	26	6.66667	23	22	109.5	70	19.5	12	59.5	6.35	57
0	1	1	1	10	LC	Un	Pre	Seat	30.2318	39	57	162	98	63	149.5	99	49.5	14.3333	30	24	117	61	30.5	22	70.5	10.5	42
0	1	1	1	11	LC	Un	Pre	Seat	32.6528		77	126	78	48	117	79	38	12.6667	29.5	23	92	62	25.5	16	74.5
0	1	1	1	12	LC	Un	Pre	Seat	34.9813	23	36	128	85	45.5	116	85	32	6.33333	20	24	98.5	83.5	27	13	48	7.55	61
0	1	1	1	13	LC	Un	Pre	Seat	31.7118		79	123	76	50	113.5	73	40.5	9	19	10	86.5	55	22	16.5	74.5
0	1	1	1	14	LC	Un	Pre	Seat	22.9931	18	21	110.5	72.6667	40	97.5	72	26	1.66667	7	4	83	75	23	11	45.5	6.4	60
0	1	1	1	15	LC	Un	Pre	Seat	26.8385	19	50	118.5	71.3333	43.5	104	72	32.5	2.33333	4	-5	82	57.5	25.5	12.5	48	8.85	46
0	1	1	1	16	LC	Un	Pre	Seat	31.8047		39	121	82.6667	39	109	84.5	25	-1.33333	-5.5	-2	95	83	21	9	43	7.75	58
0	1	1	1	17	LC	Un	Pre	Seat	27.4762		54	119.5	78.3333	43.5	112	80.5	32.5	7	23.5	15.5	91	59	18.5	15	75.5	7.35	27.5
0	1	1	1	18	LC	Un	Pre	Seat	22.6933	34	49	125.5	78	50.5	111	77.5	32.5	2.33333	4.5	-1.5	90	61.5	23	12	56.5	8.4	50
0	1	1	1	19	LC	Un	Pre	Seat	29.3042		59	112.5	69.6667	40.5	105.5	68	32.5	6.66667	23.5	26	82	78	23	14	55.5	8.3	55
0	1	1	1	20	LC	Un	Pre	Seat	38.7502		43	119.5	79.3333	41	114.5	78.5	32.5	12.6667	42	34	92	59	23	14.5	69.5
0	1	1	1	21	LC	Un	Pre	Seat	23.0615	20	52	107	70.3333	36	97	70.5	26	4.33333	14	10	79.5	66	19.5	11	54	6.85	27
0	1	1	1	22	LC	Un	Pre	Seat	37.8572	48	53	140	86.6667	54	125	86.5	38	8.33333	21	25	104	84	28.5	17	62
0	1	1	1	23	LC	Un	Pre	Seat	36.3527	26	53	115	69	44	108	68	37	13.3333	35	25	84	55.5	21	15	75.5
0	1	1	1	24	LC	Un	Pre	Seat	34.4233	19	59	124	65.6667	57.5	119	65.5	46	27	56.5	49	86	57	29	23.5	81
0	1	1	1	25	LC	Un	Pre	Seat	28.7167	20	42	118	79	37.5	108	82.5	25.5	3	11	7.5	92.5	70	22	10	45	7.3	56.5
0	1	1	1	26	LC	Un	Pre	Seat	24.2415	46	51	143.5	83.6667	59.5	133	84	48.5	16	35	24.5	100.5	54.5	26	21.5	79.5	10.2	42
0	1	1	1	27	LC	Un	Pre	Seat	20.7059	38	49	106	61	45.5	96	59.5	36	9.66667	26	16	71.5	53	25	16	63	7.65	55.5
0	1	1	1	28	LC	Un	Pre	Seat	24.2494	48	49	125	74.6667	52.5	115	75	39	17	39.5	42	93	78.5	29	18	65.5	6.3	33.5
0	1	1	1	29	LC	Un	Pre	Seat	21.2113	21	61	104.5	69.3333	36	95.5	70	24.5	6.33333	20.5	18.5	80	70	20	12	62	7.45	59
0	1	1	1	30	LC	Un	Pre	Seat	33.0347	47	58	146.5	91	56	131.5	92	41	6.33333	14.5	10.5	106	66	27	17	64
0	1	0	1	1	LC	Un	Post	Seat	34.875	12	77	169	99.6667	59	152.5	102	48	13.3333	27	30	125	82.5	38.5	20	64.5	8.1	47
0	1	0	1	2	LC	Un	Post	Seat	36.9159	12	64	121.5	76	46.5	112	76.5	35.5	6.33333	23.5	20	89	69	22	15	49	9.6	50
0	1	0	1	3	LC	Un	Post	Seat	26.645	36	54	148	95.3333	52.5	135.5	98.5	40.5	13	32	32	113	79.5	30	18.5	62.5	9.8	48
0	1	0	1	4	LC	Un	Post	Seat	20.5725	12	36	107.5	68	42	95	66	29.5	3.33333	8.5	6	79	62	25	10	46.5	8.55	22.5
0	1	0	1	5	LC	Un	Post	Seat	29.2898	20	56	117.5	70.3333	43.5	107	69.5	32.5	5	15.5	6	82	56	19	13	67.5	5.95	66.5
0	1	0	1	6	LC	Un	Post	Seat	40.166	37	48	143	81.6667	57.5	124.5	87.5	37	1	-1.5	-7.5	100.5	43.5	27.5	12.5	45
0	1	0	1	7	LC	Un	Post	Seat	27.0359		57	123	77.6667	42.5	113	77	32	8.66667	27.5	25	91	69.5	21	14	57.5
0	1	0	1	8	LC	Un	Post	Seat	26.3415	14	47	113	70.6667	35	101.5	70	24.5	3.33333	13.5	13	83	78	21	10	51	8	52
0	1	0	1	9	LC	Un	Post	Seat	20.5875	14	51	139	100.333	39	131	101.5	30	6.33333	23.5	19	114.5	65.5	23	13	57	7.45	54
0	1	0	1	10	LC	Un	Post	Seat	30.2318	39	57	146	96.3333	51.5	134	95.5	39	9.66667	26	21.5	110	69	29	17	62	9.75	45
0	1	0	1	11	LC	Un	Post	Seat	32.6528		77	128	80	48.5	117	78	37.5	8.66667	24	16	91.5	65	25	16	69
0	1	0	1	12	LC	Un	Post	Seat	34.9813	23	36	144.5	93.3333	52.5	128	96.5	32	5	15	23	111.5	91	30.5	12.5	45.5	8.15	56
0	1	0	1	13	LC	Un	Post	Seat	31.7118		79	140	88.3333	58	130.5	89	46.5	13	30.5	21	104.5	55	24.5	19	70
0	1	0	1	14	LC	Un	Post	Seat	22.9931	18	21	113.5	77.3333	35	100	80.5	19.5	-0.666667	-14	-5	90	85	19	7	37	6.8	57
0	1	0	1	15	LC	Un	Post	Seat	26.8385	19	50	117.5	75.3333	40.5	104	74	28	2.66667	8.5	1.5	84	56.5	24	13	54	9.9	41
0	1	0	1	16	LC	Un	Post	Seat	31.8047		39	129.5	86.3333	42.5	116	88.5	27.5	1.33333	2	5	101	82.5	24.5	11	48	7.8	28.5
0	1	0	1	17	LC	Un	Post	Seat	27.4762		54	117	77	39.5	109	76	31	6	17	8	87	56.5	18	13	72	7.05	28.5
0	1	0	1	18	LC	Un	Post	Seat	22.6933	34	49	135.5	80.6667	55.5	117	83.5	37.5	3	5.5	-3	92	57	26	15	52	8.3	50
0	1	0	1	19	LC	Un	Post	Seat	29.3042		59	129	81	47.5	117.5	81	36	7.33333	21	22	95	76.5	29	16	52	10	45
0	1	0	1	20	LC	Un	Post	Seat	38.7502		43	128.5	83	45.5	119.5	84	35.5	11.6667	32.5	27	97.5	60.5	24.5	16	64
0	1	0	1	21	LC	Un	Post	Seat	23.0615	20	52	116	76	41	106	77	29	5.66667	20	18	88	71	23	12	54.5	6.5	29
0	1	0	1	22	LC	Un	Post	Seat	37.8572	48	53	143.5	89.6667	51	127.5	90	38.5	5.66667	14	19	106	82.5	31	15.5	49
0	1	0	1	23	LC	Un	Post	Seat	36.3527	26	53	128.5	77	55	120	76	44	15.3333	32	22.5	90.5	54	23	18	77
0	1	0	1	24	LC	Un	Post	Seat	34.4233	19	59	135.5	70.6667	69	129	70	61.5	30.6667	57.5	50	94.5	62	35.5	29	81
0	1	0	1	25	LC	Un	Post	Seat	28.7167	20	42	129.5	90.3333	45	117.5	92	22.5	3.66667	14.5	12	103	71.5	27	12.5	46	8.25	27
0	1	0	1	26	LC	Un	Post	Seat	24.2415	46	51	141	85	59	131	85	47.5	13	27.5	16.5	99.5	54.5	27	20	74	9.2	46.5
0	1	0	1	27	LC	Un	Post	Seat	20.7059	38	49	111.5	65.3333	44	99	64	36	9.66667	24	21	76	51.5	25	16	63	7.55	55.5
0	1	0	1	28	LC	Un	Post	Seat	24.2494	48	49	122	77	45	112	78	36	13.6667	37	42.5	93	85	25.5	16	64.5	6.35	33
0	1	0	1	29	LC	Un	Post	Seat	21.2113	21	61	109.5	71.6667	37	100	72	28	7.33333	18	18	84	75	23.5	12	51	8.15	53
0	1	0	1	30	LC	Un	Post	Seat	33.0347	47	58	145.5	94	51.5	131	95.5	34	6.66667	20	20	108.5	71.5	25	14.5	56
1	1	0	1	1	LC	Un	Post	Sup	34.875	12	77	158	94.3333	62	140	99	50	12	33	17.5	121	83	17	10.5	31	7.8	49
1	1	0	1	2	LC	Un	Post	Sup	36.9159	12	64	128.5	77.3333	53	117.5	78	41	14	29	24	93	63	32	18.5	45.5	9.05	56.5
1	1	0	1	3	LC	Un	Post	Sup	26.645	36	54	147.5	92.3333	54	137.5	94	43	13.6667	35	32.5	110	70	31.5	20	60.5	9.4	51
1	1	0	1	4	LC	Un	Post	Sup	20.5725	12	36	109	68	39.5	97.5	70	27.5	4.66667	15	13	80.5	67.5	23.5	11	47	6.05	64.5
1	1	0	1	5	LC	Un	Post	Sup	29.2898	20	56	124	74	46.5	114.5	76	37	9	25.5	16.5	88	56	22	15	67.5	5.7	72.5
1	1	0	1	6	LC	Un	Post	Sup	40.166	37	48	140	79.6667	58.5	122	82.5	38	2.33333	6.5	3	96	69.5	32	16	51.5	9.5	60
1	1	0	1	7	LC	Un	Post	Sup	27.0359		57	131	76	53.5	123.5	74.5	43	15.6667	35	28	90	62	26	19	73.5	8	51
1	1	0	1	8	LC	Un	Post	Sup	26.3415	14	47	104.5	65	40	92	66	26	-0.333333	-1	-6.5	75	73	19	9.5	36.5	6.3	67
1	1	0	1	9	LC	Un	Post	Sup	20.5875	14	51	145.5	95	52.5	138.5	95	43	15	34	26.5	111	59	30	20	67	8.1	46
1	1	0	1	10	LC	Un	Post	Sup	30.2318	39	57	162.5	93.6667	69	149	96	53.5	16.3333	29.5	24.5	113.5	66	40.5	22	68.5	9.65	47
1	1	0	1	11	LC	Un	Post	Sup	32.6528		77	140.5	83	54.5	127.5	85	40.5	7	15.5	6.5	99	56	24.5	18.5	71	10.75
1	1	0	1	12	LC	Un	Post	Sup	34.9813	23	36	152.5	87.6667	61.5	133	91	44	9	21	25	110.5	85.5	39	18.5	47.5	7.4	59
1	1	0	1	13	LC	Un	Post	Sup	31.7118		79	133	87	44.5	126.5	89	37	11.6667	34.5	23.5	101	52	20.5	15	73
1	1	0	1	14	LC	Un	Post	Sup	22.9931	18	21	111	70	43	96	70	26	-1.66667	-2	-8.5	79	57	25.5	10	43.5	5.4	71.5
1	1	0	1	15	LC	Un	Post	Sup	26.8385	19	50	127.5	78.3333	49	113	78	34.5	4.33333	11.5	2.5	89.5	56.5	27.5	15	56.5	7.8	52
1	1	0	1	16	LC	Un	Post	Sup	31.8047		39	131	81.6667	49	113.5	83.5	30	0	-1	-2.5	96	76	28	13	46	7	63
1	1	0	1	17	LC	Un	Post	Sup	27.4762		54	114	74.6667	41.5	106	75	32.5	7.33333	22	12.5	86	55	19.5	12	65	7.3	27.5
1	1	0	1	18	LC	Un	Post	Sup	22.6933	34	49	128	77.3333	53	112	75	37	0.666667	0.5	-12	87	50	25	13	42	6.6	62.5
1	1	0	1	19	LC	Un	Post	Sup	29.3042		59	131	83.6667	46	123	84	38	17.3333	45	44	99	74.5	27	17	61	6.85	28
1	1	0	1	20	LC	Un	Post	Sup	38.7502		43	128	82	47	122	83	39	14.6667	38	31	97	58	26	17	65
1	1	0	1	21	LC	Un	Post	Sup	23.0615	20	52	109	68.3333	41	99	69	32	5.66667	17.5	9	78.5	56.5	21	12	56	6.7	56.5
1	1	0	1	22	LC	Un	Post	Sup	37.8572	48	53	140.5	81	59.5	124	83.5	43	10.6667	24	25	100.5	77	31	18	61	8	33
1	1	0	1	23	LC	Un	Post	Sup	36.3527	26	53	124.5	74.3333	49.5	117.5	74.5	41.5	14.3333	35	26	90.5	56	22.5	17.5	76
1	1	0	1	24	LC	Un	Post	Sup	34.4233	19	59	134.5	75	57.5	127	76	50.5	24.3333	50	40.5	94	54	29.5	23	79
1	1	0	1	25	LC	Un	Post	Sup	28.7167	20	42	125.5	78	44	110.5	77	29	0.666667	1.5	-1	91	67.5	25	12	48	6.8	31
1	1	0	1	26	LC	Un	Post	Sup	24.2415	46	51	154	85	68	140	85	57.5	21.3333	35	24	104	52	32	23.5	80	8.55	25
1	1	0	1	27	LC	Un	Post	Sup	20.7059	38	49	110	67.6667	40.5	100	69.5	31.5	7.66667	25.5	14.5	79	52	23	12.5	54.5	6.6	62.5
1	1	0	1	28	LC	Un	Post	Sup	24.2494	48	49	117	79	36	111.5	81	30.5	14.3333	43	42	94	74	23.5	12	50	5.95	35.5
1	1	0	1	29	LC	Un	Post	Sup	21.2113	21	61	99.5	67.3333	32.5	93	69	25	7.33333	25.5	20	78.5	63	18	11	66.5	7.6	58
1	1	0	1	30	LC	Un	Post	Sup	33.0347	47	58	145	83.3333	61	129	82.5	45	9	20	10.5	100	60	31.5	18	58.5	8.45	26
1	1	1	0	1	LC	In	Pre	Sup	34.875	12	77	159	95	66	145	96	50	15.6667	34.5	34.5	119	83	40.5	22	52	8.2	50
1	1	1	0	2	LC	In	Pre	Sup	36.9159	12	64	131	78.6667	52	121	80	40	10	24.5	20	93.5	66	27.5	18.5	58.5	9.45	54.5
1	1	1	0	3	LC	In	Pre	Sup	26.645	36	54	154.5	91	66.5	142.5	91.5	51	20	36.5	32	113.5	66	36.5	22	63	10.3	48
1	1	1	0	4	LC	In	Pre	Sup	20.5725	12	36	126	76.6667	50	111	79	32.5	4.66667	12	20.5	95	79	28.5	12.5	45.5	7	58
1	1	1	0	5	LC	In	Pre	Sup	29.2898	20	56	105.5	67.3333	38	99.5	68	31	10	32	23	79	54.5	20.5	13	67	5.75	34.5
1	1	1	0	6	LC	In	Pre	Sup	40.166	37	48	155.5	88.3333	73.5	135	88.5	46.5	5	14	18.5	109	83	42	16.5	40.5	8.2	63
1	1	1	0	7	LC	In	Pre	Sup	27.0359		57	120.5	71.6667	46.5	111.5	73.5	38	13	34	31	86	68	31	14.5	47	6.6	59.5
1	1	1	0	8	LC	In	Pre	Sup	26.3415	14	47	101.5	64.3333	37	92.5	65	27.5	4	16	5.5	75	66	22.5	11	51	5.85	73
1	1	1	0	9	LC	In	Pre	Sup	20.5875	14	51	136	98.3333	38	129	99	30	11	37	36.5	113	72	20.5	14	71	7.9	23.5
1	1	1	0	10	LC	In	Pre	Sup	30.2318	39	57	149	90	60.5	141	91	50	22	43	39	109	63	32	23	68.5	8.95	49.5
1	1	1	0	11	LC	In	Pre	Sup	32.6528		77	141.5	83.6667	57.5	129	84	44	11	24.5	17.5	100.5	59	29.5	19	74.5	10.2	46.5
1	1	1	0	12	LC	In	Pre	Sup	34.9813	23	36	143	86.3333	55	130	90	41	13	30	34.5	109	72.5	33.5	17	52	7.55	60.5
1	1	1	0	13	LC	In	Pre	Sup	31.7118		79	135.5	92.3333	44.5	126.5	94	35.5	10.3333	34.5	29	106	66.5	25.5	17	66.5
1	1	1	0	14	LC	In	Pre	Sup	22.9931	18	21	118	73.6667	45	102.5	74	29	0.333333	0	-7	85	58	26.5	12	45	4.4	63
1	1	1	0	15	LC	In	Pre	Sup	26.8385	19	50	116.5	71.3333	45.5	105	72	34	7.33333	19.5	11	85	57.5	25.5	14	55	7.75	28.5
1	1	1	0	16	LC	In	Pre	Sup	31.8047		39	128	75	52	109.5	74.5	33	0.333333	3	3.5	90.5	80	30	12	39.5	5.8	36
1	1	1	0	17	LC	In	Pre	Sup	27.4762		54	116.5	76.6667	41.5	111	77	35.5	12.5	36	25	89	55.5	21	14	65.5	6.8	59.5
1	1	1	0	18	LC	In	Pre	Sup	22.6933	34	49	133	84.3333	47.5	121.5	85.5	32.5	3.33333	10	7	98.5	60	23	12	51	6.9	60
1	1	1	0	19	LC	In	Pre	Sup	29.3042		59	131	81	50	120.5	81	41.5	14.6667	39	38.5	99	83	33	15	47	7.3	59
1	1	1	0	20	LC	In	Pre	Sup	38.7502		43	128.5	87.3333	39	122.5	89	32	14.3333	44	37	101.5	60	20.5	15	70.5	6.3	26.5
1	1	1	0	21	LC	In	Pre	Sup	23.0615	20	52	114	71.6667	41	108	73	35	16.6667	45	44	87	69.5	27	15.5	58.5	9.35	53
1	1	1	0	22	LC	In	Pre	Sup	37.8572	48	53	143.5	86.3333	57	129	88	41	9.66667	24	23.5	106	77.5	32.5	18	59.5	8	33
1	1	1	0	23	LC	In	Pre	Sup	36.3527	26	53	139	81.6667	58.5	130	83.5	49	17.3333	35	26	100	56	26.5	21	79
1	1	1	0	24	LC	In	Pre	Sup	34.4233	19	59	135.5	71.6667	66.5	128.5	71	57.5	23	45.5	39	93	57	35.5	26	73.5
1	1	1	0	25	LC	In	Pre	Sup	28.7167	20	42	121	80.3333	40.5	111	81	30.5	5	17	13	92	63	24	13	51	7.05	65.5
1	1	1	0	26	LC	In	Pre	Sup	24.2415	46	51	138	79	66.5	129	80	48	17.3333	35	27	96	58.5	27	21	76	7.8	48
1	1	1	0	27	LC	In	Pre	Sup	20.7059	38	49	109	68	40	100.5	70	30.5	7.66667	27.5	19.5	81	56	22.5	13	57	6.05	68.5
1	1	1	0	28	LC	In	Pre	Sup	24.2494	48	49	112.5	75	37.5	106	75	31	12.3333	39	40	88.5	78	24	12	50	6.2	72.5
1	1	1	0	29	LC	In	Pre	Sup	21.2113	21	61	112	68.3333	44.5	104	69	35	11.6667	32.5	24.5	81	59	22	15	68	7.1	61
1	1	1	0	30	LC	In	Pre	Sup	33.0347	47	58	144.5	93	50.5	138.5	95.5	44	12.6667	36	31	110	64.5	29	20.5	66.5	8.1	26.5
0	1	1	0	1	LC	In	Pre	Seat	34.875	12	77	152	89	64	138.5	91	49	14	31.5	34.5	108.5	80	36	22.5	62.5	8.4	48
0	1	1	0	2	LC	In	Pre	Seat	36.9159	12	64	121	76.6667	42.5	111.5	77	33	9.33333	29	27	89.5	71	24	15	60.5
0	1	1	0	3	LC	In	Pre	Seat	26.645	36	54	144	90.3333	22.5	135	89.5	45.5	15.6667	40	35.5	107	63.5	30.5	20.5	67.5	9.5	52
0	1	1	0	4	LC	In	Pre	Seat	20.5725	12	36	116.5	68	48	101	69.5	31	1.66667	6	0	80	66.5	28	14	45	7.6	26
0	1	1	0	5	LC	In	Pre	Seat	29.2898	20	56	104.5	65.6667	39	97	65	31	9.33333	29	17	75.5	50	19	12	63	6.2	65.5
0	1	1	0	6	LC	In	Pre	Seat	40.166	37	48	151	85.3333	66.5	130.5	86.5	44	4.66667	16	18.5	107	81	38.5	13	40.5	9.35	27
0	1	1	0	7	LC	In	Pre	Seat	27.0359		57	115.5	68.3333	46	107	68	36	13	38	33.5	82	66.5	25.5	17	69	8.8	44.5
0	1	1	0	8	LC	In	Pre	Seat	26.3415	14	47	104	70	34.5	94.5	71	25.5	2.33333	10.5	8.5	79	73	21	9	43	8.1	51
0	1	1	0	9	LC	In	Pre	Seat	20.5875	14	51	136.5	99.6667	37.5	127.5	99.5	28	7.66667	27	28.5	113	78	25	12.5	57.5	7.6	23.5
0	1	1	0	10	LC	In	Pre	Seat	30.2318	39	57	147	91.6667	56	135.5	92	44	12	27	20	107	60	27	19	71	9.05	49.5
0	1	1	0	11	LC	In	Pre	Seat	32.6528		77	132.5	78	55	120	79.5	40.5	10.3333	25	19	93	60	27	17	66	10	71.5
0	1	1	0	12	LC	In	Pre	Seat	34.9813	23	36	134.5	90	44	121	91	30	4.33333	12.5	17.5	105.5	85	26	12	46	8.1	56.5
0	1	1	0	13	LC	In	Pre	Seat	31.7118		79	117	77.3333	37.5	112.5	78	29	8.66667	30	25	88	64	20	13	66.5
0	1	1	0	14	LC	In	Pre	Seat	22.9931	18	21	117.5	78.3333	37.5	105	81	24	1.33333	6	3	91.5	69.5	21	10	48	5.85	24
0	1	1	0	15	LC	In	Pre	Seat	26.8385	19	50	106.5	67.3333	41	96	64.5	29	3	8	2	75	63	24.5	12	46.5	9.8	44.5
0	1	1	0	16	LC	In	Pre	Seat	31.8047		39	123	78.6667	44.5	107.5	77.5	29	0	2	6.5	90	84	26.5	11.5	43	7.2	29
0	1	1	0	17	LC	In	Pre	Seat	27.4762		54	117.5	76.3333	41	111	75	33	9	29	19.5	86	54	17	14	77	7.45	27
0	1	1	0	18	LC	In	Pre	Seat	22.6933	34	49	125.5	78	50.5	111	77.5	32.5	2.33333	3	-1.5	90	61.5	23	12	56.5	8.4	50
0	1	1	0	19	LC	In	Pre	Seat	29.3042		59	124.5	77	47.5	113.5	77	36	8.66667	25	27	92	79.5	28	15	58.5	10.7	40
0	1	1	0	20	LC	In	Pre	Seat	38.7502		43	121	79.3333	42	113	81	33.5	10.3333	34	30.5	93.5	67.5	24.5	15	64
0	1	1	0	21	LC	In	Pre	Seat	23.0615	20	52	112	75.3333	37	107.5	76	32	12	43	42	89	72.5	21.5	14.5	56.5	8.95	55.5
0	1	1	0	22	LC	In	Pre	Seat	37.8572	48	53	141.5	84.6667	57	128	86	42	10.6667	26	25.5	103	72.5	31	18	59
0	1	1	0	23	LC	In	Pre	Seat	36.3527	26	53	149	80.6667	68	138.5	82	56.5	26.6667	48	38	101	56	30	24	83
0	1	1	0	24	LC	In	Pre	Seat	34.4233	19	59	122.5	65.3333	57.5	117	68.5	50.5	32	55.5	51.5	84.5	66	29.5	23.5	81
0	1	1	0	25	LC	In	Pre	Seat	28.7167	20	42	120	84.6667	35.5	110.5	85	26	5	20.5	18	96	71.5	21.5	10.5	49	8.2	56
0	1	1	0	26	LC	In	Pre	Seat	24.2415	46	51	133.5	81.6667	52	123.5	82	41.5	15.6667	35	28	97.5	60	26.5	18	78	10.4	36
0	1	1	0	27	LC	In	Pre	Seat	20.7059	38	49	112.5	71.3333	40.5	103.5	70	31.5	8	28	20	82	58	22.5	12.5	64	5.45	37.5
0	1	1	0	28	LC	In	Pre	Seat	24.2494	48	49	116.5	74.3333	42	108	73.5	33.5	12.3333	36	36	90	76	25.5	15	60.5	5.8	38.5
0	1	1	0	29	LC	In	Pre	Seat	21.2113	21	61	106	65	37	97.5	66	29	8.33333	28	23.5	79	68.5	22	14	61.5	7.3	56.5
0	1	1	0	30	LC	In	Pre	Seat	33.0347	47	58	140	92.6667	50	128	94	34	5.66667	15	13	107.5	70	30.5	14	47.5
0	1	0	0	1	LC	In	Post	Seat	34.875	12	77	149.5	90.6667	44.5	131.5	95	32	2.33333	4.5	12.5	104	85.5	41	13	43	8.7	46.5
0	1	0	0	2	LC	In	Post	Seat	36.9159	12	64	123	75.3333	48	112.5	76	36.5	11	29	28.5	90	72	28	16.5	60
0	1	0	0	3	LC	In	Post	Seat	26.645	36	54	160.5	93.3333	62	144.5	91.5	48	9	17.5	11	113	63.5	34.5	20	67	9.75	51
0	1	0	0	4	LC	In	Post	Seat	20.5725	12	36	111	69.3333	44.5	95.5	71	28	1.5	5.5	-1	79	60.5	26.5	12	43	8.65	23
0	1	0	0	5	LC	In	Post	Seat	29.2898	20	56	102.5	64.6667	39.5	96	66	30	8.33333	28	18	76	57.5	18	13	66	6.3	64
0	1	0	0	6	LC	In	Post	Seat	40.166	37	48	147.5	89.6667	57	129	90	38	4	8	11	109	81	34.5	15	42
0	1	0	0	7	LC	In	Post	Seat	27.0359		57	121	74.3333	45.5	113.5	76	37.5	13.3333	38	35	89	69	25	18	68.5	9.25	21
0	1	0	0	8	LC	In	Post	Seat	26.3415	14	47	109	68.6667	41	97.5	68.5	29	4.66667	16	16	78.5	77.5	25	11	44	8.45	24
0	1	0	0	9	LC	In	Post	Seat	20.5875	14	51	152	107.333	44.5	141	106.5	33.5	8	25	23	122	74	26	15	58	8.1	46
0	1	0	0	10	LC	In	Post	Seat	30.2318	39	57	137	88.3333	45.5	126	89.5	35	8.33333	22	15	100.5	61	26.5	16	59	9.1	24
0	1	0	0	11	LC	In	Post	Seat	32.6528		77	134	87.6667	46	122.5	89	36	6.66667	16	12	100.5	65	26	16.5	59	11.15	24
0	1	0	0	12	LC	In	Post	Seat	34.9813	23	36	126	83.6667	43	113.5	87	29.5	5.33333	19.5	10.5	98.5	89.5	25	12	48	7.65	65.5
0	1	0	0	13	LC	In	Post	Seat	31.7118		79	129.5	91	36.5	121.5	89.5	28.5	7.33333	20	19	101.5	57	20	12	57
0	1	0	0	14	LC	In	Post	Seat	22.9931	18	21	123	77.6667	44.5	107	79	28.5	1	2.5	2	91.5	61.5	26	12	46	5.95	48
0	1	0	0	15	LC	In	Post	Seat	26.8385	19	50	115	74	43.5	102.5	75.5	30	0.333333	0	-10	85	52	21	11	50	9.6	22
0	1	0	0	16	LC	In	Post	Seat	31.8047		39	125	84	40.5	112.5	85	27.5	2.33333	6.5	7.5	97.5	80	24	10	43.5	7.5	28.5
0	1	0	0	17	LC	In	Post	Seat	27.4762		54	117.5	74.3333	40.5	109	75.5	32.5	8.66667	26.5	17.5	86	56	18.5	14	71.5	7.4	27.5
0	1	0	0	18	LC	In	Post	Seat	22.6933	34	49	135.5	80.6667	55.5	117	83.5	37.5	3	5.5	-3	92	57	26	15	52	8.3	24.5
0	1	0	0	19	LC	In	Post	Seat	29.3042		59	123.5	76.3333	50.5	113	78	37.5	7.33333	20	22	92	80.5	29	15	49	10.7	20
0	1	0	0	20	LC	In	Post	Seat	38.7502		43	127.5	81.3333	50.5	117	82	38	10	28	21	94	60	26.5	16	62
0	1	0	0	21	LC	In	Post	Seat	23.0615	20	52	109	72.6667	35.5	102.5	74.5	26.5	5.66667	19.5	17	83	69.5	20	12	57.5	9.35	54
0	1	0	0	22	LC	In	Post	Seat	37.8572	48	53	155.5	92.3333	61	140	95	44	12	26	26.5	116	75	31	19	61
0	1	0	0	23	LC	In	Post	Seat	36.3527	26	53	164	86.6667	76	152.5	86	69.5	31	43.5	35	112.5	57.5	33.5	31.5	86.5
0	1	0	0	24	LC	In	Post	Seat	34.4233	19	59	115.5	67	47.5	103	68	36	15.6667	44	36.5	79.5	59	24.5	16	76
0	1	0	0	25	LC	In	Post	Seat	28.7167	20	42	130	89	38	119	91.5	27	3.66667	12	12	103.5	75	24	11	46	8.55	26.5
0	1	0	0	26	LC	In	Post	Seat	24.2415	46	51	145	87.6667	58	132.5	88.5	45.5	10.6667	23.5	16	102	57	26	19	73	8.4	44.5
0	1	0	0	27	LC	In	Post	Seat	20.7059	38	49	116.5	72	44.5	108	72	37.5	10.6667	30	19	84	53	24	15	63	6.95	29.5
0	1	0	0	28	LC	In	Post	Seat	24.2494	48	49	113.5	78	35.5	106	78	28	7.66667	31.5	32.5	89.5	75	20	12.5	64	6.65	32.5
0	1	0	0	29	LC	In	Post	Seat	21.2113	21	61	104	69	35	96	70	26	5.66667	21.5	16.5	79	65	20	12	60	8.5	51
0	1	0	0	30	LC	In	Post	Seat	33.0347	47	58	136.5	92.6667	43.5	125.5	92.5	31.5	9	19.5	20.5	109	71.5	26.5	13	49
1	1	0	0	1	LC	In	Post	Sup	34.875	12	77	170.5	99.3333	71	155	106	49	14.3333	29.5	35	129.5	83	39.5	21.5	64	8.6	46.5
1	1	0	0	2	LC	In	Post	Sup	36.9159	12	64	126.5	73.3333	51	116	75	41	12.6667	30	27	90	69	31.5	16.5	47.5
1	1	0	0	3	LC	In	Post	Sup	26.645	36	54	150.5	99.6667	49	139.5	102.5	37	8.66667	22.5	17.5	115	64.5	31	15.5	68	11.6	42.5
1	1	0	0	4	LC	In	Post	Sup	20.5725	12	36	112	69	44	100	71	29	4	9	4.5	84	65.5	24	12	50	6.7	60
1	1	0	0	5	LC	In	Post	Sup	29.2898	20	56	110	67.6667	43	103	69	35	13.6667	43.5	38.5	81	62	26	16	63	5.85	69.5
1	1	0	0	6	LC	In	Post	Sup	40.166	37	48	145	89	66	128	89.5	44	6.33333	16.5	15.5	106.5	78	36	13.5	39.5	8.1	64
1	1	0	0	7	LC	In	Post	Sup	27.0359		57	121	76.3333	45.5	113	76	36.5	11.3333	31	24	89	57	21	16	76	7.4	26.5
1	1	0	0	8	LC	In	Post	Sup	26.3415	14	47	106	66	37	96	68	28	2.33333	7.5	3	77	67.5	19.5	11	56.5	6.45	65
1	1	0	0	9	LC	In	Post	Sup	20.5875	14	51	155.5	103.667	51	146	105	41	13.6667	38.5	30	122	66.5	28	19	68	8.1	46
1	1	0	0	10	LC	In	Post	Sup	30.2318	39	57	139	84	54	128.5	85	42.5	9	21	12	101	60	25.5	17	65.5	9.05	49
1	1	0	0	11	LC	In	Post	Sup	32.6528		77	143	86.3333	59	130.5	85.5	45	11.3333	27.5	20	104	60	26	19.5	67	11.25	42.5
1	1	0	0	12	LC	In	Post	Sup	34.9813	23	36	138	87.3333	54	125.5	87	39	11.3333	30	35.5	105.5	83.5	32	15	47	7.6	59
1	1	0	0	13	LC	In	Post	Sup	31.7118		79	130	85.6667	45	121	86	35	14	33.5	25	98	54.5	24	16	65
1	1	0	0	14	LC	In	Post	Sup	22.9931	18	21	112.5	74	42.5	99	72.5	24	-2	-11	-13	82.5	59.5	22	10	41	4.5	30
1	1	0	0	15	LC	In	Post	Sup	26.8385	19	50	118	73.6667	43	103	76	34	4.33333	5	-6.5	83	51	11	5.5	49	7.55	56
1	1	0	0	16	LC	In	Post	Sup	31.8047		39	126	77.3333	50	110	77.5	30.5	1	0	1	90	62.5	29	14	48	6	76.5
1	1	0	0	17	LC	In	Post	Sup	27.4762		54	114.5	73.6667	41	106.5	75	32	8	22.5	14	85	54	19	13	69	7.3	27.5
1	1	0	0	18	LC	In	Post	Sup	22.6933	34	49	128	77.3333	54	112.5	75	37	0.666667	0.5	-12	87	50	25	13	42	6.6	62.5
1	1	0	0	19	LC	In	Post	Sup	29.3042		59	122	80.6667	41	114	80	32.5	11.3333	31	33	96.5	79	26	12.5	44.5	7.05	61.5
1	1	0	0	20	LC	In	Post	Sup	38.7502		43	132.5	85	44.5	123	84.5	35	11	31	24	98	60.5	28	15.5	62.5
1	1	0	0	21	LC	In	Post	Sup	23.0615	20	52	108.5	69.6667	38.5	102	70	31.5	7.33333	23.5	14.5	81.5	55.5	18.5	12	68	9.5	26
1	1	0	0	22	LC	In	Post	Sup	37.8572	48	53	139	82	56.5	124	81.5	37	7	19.5	21	98.5	78	29	17	47	7.75	34
1	1	0	0	23	LC	In	Post	Sup	36.3527	26	53	142	77.6667	65	137	78.5	57	25.6667	45	38	100	60.5	33	24.5	74.5
1	1	0	0	24	LC	In	Post	Sup	34.4233	19	59	120	64	56	113	65	48	15.6667	38	26	81	53	28.5	19	67
1	1	0	0	25	LC	In	Post	Sup	28.7167	20	42	116	80	37	106	81	25	2.66667	8	5	90.5	69	21	11	52	7.3	63
1	1	0	0	26	LC	In	Post	Sup	24.2415	46	51	143	81.6667	63.5	130	84	50.5	13.6667	28	18	100	55	29	20	69.5	8.5	44
1	1	0	0	27	LC	In	Post	Sup	20.7059	38	49	115	71	43	107	69.5	35	10.6667	33	21.5	81.5	49	23	14	61	6.6	63
1	1	0	0	28	LC	In	Post	Sup	24.2494	48	49	111.5	75	37	103.5	75	29	10	33	34	86.5	76	24	12	50	5.9	76.5
1	1	0	0	29	LC	In	Post	Sup	21.2113	21	61	106	66.3333	40	98	67.5	33	10.6667	34.5	26.5	79.5	58	21	14	67.5	7.6	56
1	1	0	0	30	LC	In	Post	Sup	33.0347	47	58	140	86.3333	54	127	88	40	9	22	18	102	66	27	17	63	8.4	53
1	0	1	1	31	HC	Un	Pre	Sup	29.2215		67	139	83.5	55.5	131	83.5	48.5	21.5	40	29.5	101.5	52	27	20.5	69	9.5	51.5
1	0	1	1	32	HC	Un	Pre	Sup	33.2907		42	124.5	75	47.5	106.5	75.5	35	2.5	17.5	7.5	88	52	30.5	14	47.5	6.8	71
1	0	1	1	33	HC	Un	Pre	Sup	26.8595		62	130	80	50	121	81	40	12	30	21	94.5	55	23	17	74	7.5	63
1	0	1	1	34	HC	Un	Pre	Sup	20.6362		52	115	69.5	44	106.5	70.5	34.5	8.5	22	12	83	52	20	14	70	7.3	59
1	0	1	1	35	HC	Un	Pre	Sup	24.5634		52	115.5	70.5	45	105.5	71.5	33	7.5	23	14	85	58.5	22.5	13.5	60	6.3	61
1	0	1	1	36	HC	Un	Pre	Sup	26.1682		72	153.5	82.5	70	136	82	53	11	20	11.5	101.5	56	35	21	57.5	11.2	40.5
1	0	1	1	37	HC	Un	Pre	Sup	26.1728		60	119	74	48	110.5	75	37	10	27	19	87	56.5	23	16	64.5	7.7	55
1	0	1	1	38	HC	Un	Pre	Sup	24.8196		50	109	69	40.5	99.5	70	30	4	13	0	79	50.5	20	11	55	6.45	67
1	0	1	1	39	HC	Un	Pre	Sup	24.4837		51	112	69.5	43	103	71	33	7	23.5	10.5	81	48	20	13	66	6.45	67
1	0	1	1	40	HC	Un	Pre	Sup	21.8124		42	114	65	49	102.5	66	35	6	16	4.5	77	57.5	26	14	56	5.5	55
1	0	1	1	41	HC	Un	Pre	Sup	26.6808		58	123	74.5	48.5	114	75	39	11.5	25	13	87	50	24.5	16	60	7.4	62.5
1	0	1	1	42	HC	Un	Pre	Sup	25.135		59	126	77	46.5	118.5	77.5	39	13	29.5	16	90.5	46.5	22	15.5	69	8.15	49.5
1	0	1	1	43	HC	Un	Pre	Sup	25.6934		57	118.5	72	48	110.5	73	39	13	34.5	26.5	85	58.5	22	16	73.5	7.35	59.5
1	0	1	1	44	HC	Un	Pre	Sup	24.3951		40	105.5	66	42	95.5	68.5	31.5	7.5	27.5	24	82.5	68	26	12.5	58.5	7.4	63
1	0	1	1	45	HC	Un	Pre	Sup	22.8068		29	113	70	43	100	71	29	4	12	5.5	82	60.5	24	13	56.5	6	72.5
0	0	1	1	31	HC	Un	Pre	Seat	29.2215		67	131.5	78	51	121	78	40	7	14.5	5	91.5	47.5	25	16	57.5	11.25	43
0	0	1	1	32	HC	Un	Pre	Seat	33.2907		42	119	71	47	104	72	31.5	2	5.5	-4	81.5	55.5	27.5	14	51	7.7	62.5
0	0	1	1	33	HC	Un	Pre	Seat	26.8595		62	125.5	80.5	46	116.5	81.5	37.5	9	26.5	16.5	93	54	22	16	70.5	8.6	54
0	0	1	1	34	HC	Un	Pre	Seat	20.6362		52	105	68	37	98	69	27	3	11.5	3	78	54	17	11	63	7.65	56.5
0	0	1	1	35	HC	Un	Pre	Seat	24.5634		52	113	69	45.5	100.5	70	33.5	8	24	15	78.5	56	24.5	14	59	6.4	60
0	0	1	1	36	HC	Un	Pre	Seat	26.1682		72	147.5	83.5	59.5	129.5	84.5	41.5	7.5	16.5	11	100.5	63	35	19.5	59	12.85	35
0	0	1	1	37	HC	Un	Pre	Seat	26.1728		60	113.5	74	45.5	103	71	32	8	31	27.5	83	63	21	12.5	51.5	9.8	43.5
0	0	1	1	38	HC	Un	Pre	Seat	24.8196		50	109.5	68	40.5	98.5	70	31	3	12.5	0	78.5	51.5	20	12	60	7.2	60.5
0	0	1	1	39	HC	Un	Pre	Seat	24.4837		51	109	65.5	45	98	66.5	33	3	9	-2	76	51	19	13	62.5	7.95	54
0	0	1	1	40	HC	Un	Pre	Seat	21.8124		42	104.5	69	37	95.5	70	27	5	17.5	11	79.5	58	22.5	11.5	58	6.15	50
0	0	1	1	41	HC	Un	Pre	Seat	26.6808		58	117.5	70	42	108.5	71.5	34	8	23.5	15	87	59.5	21.5	14	65.5	7.95	58
0	0	1	1	42	HC	Un	Pre	Seat	25.135		59	128.5	78	51	119	78	41.5	9	22	6	90	43	22	16	73	8	45
0	0	1	1	43	HC	Un	Pre	Seat	25.6934		57	126	71	43.5	115.5	71	33.5	8	22	15	90	60.5	24	14	59.5	8.8	41.5
0	0	1	1	44	HC	Un	Pre	Seat	24.3951		40	105.5	67.5	38	95	68.5	25	3	11.5	6.5	76.5	62	22.5	12.5	55	6.9	63
0	0	1	1	45	HC	Un	Pre	Seat	22.8068		29	109	67.5	41.5	95	67.5	28	1	3.5	-5	76.5	55	25	13	54	7.2	61
0	0	0	1	31	HC	Un	Post	Seat	29.2215		67	155.5	86	67.5	140.5	86.5	52.5	16	27	13	104	51.5	37	22	61	11.6	42
0	0	0	1	32	HC	Un	Post	Seat	33.2907		42	114.5	77.5	38	103	77	26	3	12	4.5	88	60	22.5	13	55.5	7.95	61
0	0	0	1	33	HC	Un	Post	Seat	26.8595		62	132	82.5	47.5	121.5	82.5	40.5	8	21	12	94	54	27.5	14.5	58.5	9.05	52
0	0	0	1	34	HC	Un	Post	Seat	20.6362		52	119	70	51	106	71	36.5	4	9.5	1	81	60.5	24.5	12	63.5	8.6	50.5
0	0	0	1	35	HC	Un	Post	Seat	24.5634		52	118.5	77	40.5	109.5	77.5	31	8.5	27.5	21	89.5	59	22	13.5	61.5	7	57.5
0	0	0	1	36	HC	Un	Post	Seat	26.1682		72	144	80	63	127.5	80.5	45.5	4.5	10.5	4	95.5	61	31.5	19	60	12.15	37
0	0	0	1	37	HC	Un	Post	Seat	26.1728		60	122	76.5	45	111.5	78.5	33	5	15	9.5	89.5	58	20	13	67.5	9.9	49
0	0	0	1	38	HC	Un	Post	Seat	24.8196		50	110.5	71	39.5	101.5	72	30.5	5.5	19.5	9	81	51	22	13	58	7.4	58
0	0	0	1	39	HC	Un	Post	Seat	24.4837		51	115.5	69	47	104	70	34.5	1	9.5	-9.5	80	47.5	21	11.5	54.5	6.95	62
0	0	0	1	40	HC	Un	Post	Seat	21.8124		42	112	68	44	101	69	32	6	17	8	79	53.5	23	13	58	6.3	49
0	0	0	1	41	HC	Un	Post	Seat	26.6808		58	128	81.5	46.5	116	81.5	34.5	5	13.5	4.5	93	56	25.5	14.5	55.5	7.85	61
0	0	0	1	42	HC	Un	Post	Seat	25.135		59	137.5	80	59.5	125	80	48.5	12	25	12	91.5	47	26	19.5	72	8.85	45.5
0	0	0	1	43	HC	Un	Post	Seat	25.6934		57	107.5	66	38	99	67	29	4.5	19	9.5	78	56	16	12	73	9.15	47.5
0	0	0	1	44	HC	Un	Post	Seat	24.3951		40	103.5	66.5	37	92	67.5	24.5	1	2	-3	76	65.5	21.5	9.5	38	6.85	62.5
0	0	0	1	45	HC	Un	Post	Seat	22.8068		29	111	68.5	41	101.5	69	33.5	-1.5	-4.5	-17	78	50.5	24.5	9	54.5	7.45	58.5
1	0	0	1	31	HC	Un	Post	Sup	29.2215		67	159	97.5	62	146.5	99	47	15	32	25	118	64	36	21	58	9.95	49
1	0	0	1	32	HC	Un	Post	Sup	33.2907		42	126.5	78.5	48	110.5	80	30	1	4	-5	92.5	57.5	28	13	46	7.3	66
1	0	0	1	33	HC	Un	Post	Sup	26.8595		62	133.5	78	52.5	121.5	79	40.5	9	21	10.5	91	49.5	26	16	62	7.2	66
1	0	0	1	34	HC	Un	Post	Sup	20.6362		52	113	69	44.5	103	70	33.5	6	18	8	81	52	21.5	13	58.5	7.5	58
1	0	0	1	35	HC	Un	Post	Sup	24.5634		52	123	77.5	47	113	78.5	36.5	7	19.5	12	91	60	25	15	58	6.7	59
1	0	0	1	36	HC	Un	Post	Sup	26.1682		72	158.5	84	77	145.5	85	50.5	14	25.5	19	106.5	58	36.5	24	58.5	11	41
1	0	0	1	37	HC	Un	Post	Sup	26.1728		60	127.5	81	45	118.5	82	35.5	9	24.5	14.5	94	55.5	22	14	64	8.2	60
1	0	0	1	38	HC	Un	Post	Sup	24.8196		50	118	73	43	108	74	33.5	5	17.5	3	83.5	47	24	11	53	6.5	67
1	0	0	1	39	HC	Un	Post	Sup	24.4837		51	113	70.5	42	103	71	32	3	10.5	-4	81	45	20	11	55	6.65	64.5
1	0	0	1	40	HC	Un	Post	Sup	21.8124		42	108	65	43	96	66	30	0	0.5	-15.5	75	45	22	10	42	5.55	55.5
1	0	0	1	41	HC	Un	Post	Sup	26.6808		58	126	82	46	116	82	34	7	21.5	9.5	93	51.5	26	14	56	7.5	62
1	0	0	1	42	HC	Un	Post	Sup	25.135		59	139.5	82	55.5	128.5	82	45	9	20.5	5.5	96	44.5	27	17	63	8.2	46
1	0	0	1	43	HC	Un	Post	Sup	25.6934		57	121	69.5	52	111	70.5	41	10	24	14	83.5	55.5	25	15	59.5	7.2	49.5
1	0	0	1	44	HC	Un	Post	Sup	24.3951		40	104	60.5	43.5	92	62	29	0	-0.5	-6.5	73	56	21.5	10.5	49	6.9	63
1	0	0	1	45	HC	Un	Post	Sup	22.8068		29	113	71	42	99	71	28	-1	-2	-14.5	80	49.5	23	10	43	6.15	70
1	0	1	0	31	HC	In	Pre	Sup	29.2215		67	143.5	86	58	140	88	51	29	56	50.5	105.5	60	31	24	80.5	10.25	49
1	0	1	0	32	HC	In	Pre	Sup	33.2907		42	123	74.5	48	106	75.5	31	2	4.5	-4.5	86.5	55	28	11.5	41	6.95	70.5
1	0	1	0	33	HC	In	Pre	Sup	26.8595		62	125	80	45	116	81	35	9	25.5	16	94.5	56	21.5	14.5	67.5	7.3	66
1	0	1	0	34	HC	In	Pre	Sup	20.6362		52	109	68.5	40	99.5	69.5	29	6	20	12.5	78	56.5	19.5	12	64	7.2	62
1	0	1	0	35	HC	In	Pre	Sup	24.5634		52	121	74	47	112	75	37	10	29.5	21	88.5	57	26	15	61.5	6.5	60
1	0	1	0	36	HC	In	Pre	Sup	26.1682		72	152.5	81	71.5	141	83	58	22	38	28	104	58.5	38.5	26	70	9.3	48
1	0	1	0	37	HC	In	Pre	Sup	26.1728		60	137	86	50	125	87	37	6	17.5	8	100	56	24	15	63.5	8.75	56
1	0	1	0	38	HC	In	Pre	Sup	24.8196		50	110	68.5	42	99	69.5	30	4	14	1	78	46	21	12	57	6.5	66
1	0	1	0	39	HC	In	Pre	Sup	24.4837		51	109	67	41	101.5	68	31	5	14	3	79	52	18.5	11	59.5	6.25	69
1	0	1	0	40	HC	In	Pre	Sup	21.8124		42	115	66	49	104	67	37	9.5	26.5	14	79	61.5	27	14.5	56	6.35	64
1	0	1	0	41	HC	In	Pre	Sup	26.6808		58	123.5	76	48	114.5	76	38.5	11	29.5	18	88.5	51	24.5	15.5	63.5	7.2	64
1	0	1	0	42	HC	In	Pre	Sup	25.135		59	127	73.5	54.5	115.5	74.5	42	11	27	19	86.5	59.5	28	17	61	7.7	53
1	0	1	0	43	HC	In	Pre	Sup	25.6934		57	127	70	58	117	71	47	16	33	21	87.5	50.5	26	19	73	8.15	54
1	0	1	0	44	HC	In	Pre	Sup	24.3951		40	105	66	39.5	99.5	66	33.5	5.5	19	17.5	79	72	24	14.5	60.5	6.3	68
1	0	1	0	45	HC	In	Pre	Sup	22.8068		29	109	68.5	40	96	68.5	29	2	8	-4	77.5	52.5	22.5	12	50	5.9	73.5
0	0	1	0	31	HC	In	Pre	Seat	29.2215		67	152	86	66	140	87	53	17	31	24	106	60	33	22	69.5	11.8	43
0	0	1	0	32	HC	In	Pre	Seat	33.2907		42	118.5	76	42.5	105	75.5	28.5	3	10	0.5	87.5	56.5	24.5	13	50	7.6	64.5
0	0	1	0	33	HC	In	Pre	Seat	26.8595		62	127	81.5	46	115	82.5	34.5	7.5	21.5	17.5	95	58.5	23	14	64	7.85	60.5
0	0	1	0	34	HC	In	Pre	Seat	20.6362		52	108	63.5	43.5	98	66	31	4	11	2	77	55	21.5	13	63	7.55	57
0	0	1	0	35	HC	In	Pre	Seat	24.5634		52	112	65.5	46.5	101	66.5	34.5	8	22	14	78.5	60	25	15	58	6.5	61
0	0	1	0	36	HC	In	Pre	Seat	26.1682		72	142.5	76.5	62.5	127	76.5	51.5	12	23.5	16	94	57	30	20	66.5	12.05	30
0	0	1	0	37	HC	In	Pre	Seat	26.1728		60	123	80	43	111.5	82	29.5	4	12	5	92	60	23	13	52	10.55	46.5
0	0	1	0	38	HC	In	Pre	Seat	24.8196		50	106	67	39	96	67	29	2	8.5	-6	76	46	19.5	11	56.5	6.55	65.5
0	0	1	0	39	HC	In	Pre	Seat	24.4837		51	102.5	63	39.5	92	64	28	1	6	-6	73	50	18	10	57.5	7.05	61
0	0	1	0	40	HC	In	Pre	Seat	21.8124		42	114	65.5	44.5	103.5	66.5	33	7	21	13	79	56.5	24	14	60.5	7.15	57
0	0	1	0	41	HC	In	Pre	Seat	26.6808		58	116	72.5	43	106.5	72.5	34	8.5	26.5	14	82.5	48.5	22	14	55.5	8.16	55.67
0	0	1	0	42	HC	In	Pre	Seat	25.135		59	115	66	52	106	68	40.5	9	22.5	4	79	53	25.5	16	64.5	8.4	44.5
0	0	1	0	43	HC	In	Pre	Seat	25.6934		57	115	69	46	105	69	36	5	15	4.5	80	53	20	13	74	9.85	44.5
0	0	1	0	44	HC	In	Pre	Seat	24.3951		40	110	66	44	97.5	68.5	30.5	0.5	1.5	-1	79	75	22	11	49	7.05	61.5
0	0	1	0	45	HC	In	Pre	Seat	22.8068		29	110.5	73	36	99.5	73	24	1	5.5	-4.5	82	55.5	22	11	42.5	7	62
0	0	0	0	31	HC	In	Post	Seat	29.2215		67	150	88	61	137	88.5	48	15.5	30	20.5	106	58.5	29	21.5	67.5	12.75	39
0	0	0	0	32	HC	In	Post	Seat	33.2907		42	122	74	49	106	74	32.5	2	6	-2	86	60	26.5	13	46.5	8	0
0	0	0	0	33	HC	In	Post	Seat	26.8595		62	128	80.5	44	119	81.5	33	8	20.5	11	93	56.5	24	13	55.5	8.05	58.5
0	0	0	0	34	HC	In	Post	Seat	20.6362		52	114.5	72	43.5	103.5	73	32.5	4	10	-1	83	48.5	20	12	59.5	7.6	56
0	0	0	0	35	HC	In	Post	Seat	24.5634		52	118.5	77	40.5	109.5	77.5	31	8.5	27.5	21	89.5	59	22	13.5	61.5	7	57.5
0	0	0	0	36	HC	In	Post	Seat	26.1682		72	159.5	75.5	84	142.5	77	66.5	16	24	14.5	97	57	42.5	26.5	61.5	11.25	34
0	0	0	0	37	HC	In	Post	Seat	26.1728		60	133	83	49.5	119	85	34	4	12	6.5	97	64	29	14	48	10.95	44.5
0	0	0	0	38	HC	In	Post	Seat	24.8196		50	112.5	71	42.5	102	71	32	4	14	-1	79	47	22	12	52.5	7.05	61.5
0	0	0	0	39	HC	In	Post	Seat	24.4837		51	104	65.5	39.5	93	66.5	27.5	1	4	-7	75	51	19	9	48.5	7.1	60.5
0	0	0	0	40	HC	In	Post	Seat	21.8124		42	112	66.5	43.5	100	67.5	32	5	15.5	7	77.5	54	23	13	52	7.7	53
0	0	0	0	41	HC	In	Post	Seat	26.6808		58	121.5	75	45	110	75.5	33.5	5	15.5	2.5	86.5	47.5	26.5	13.5	62.5	8.85	52
0	0	0	0	42	HC	In	Post	Seat	25.135		59	127	84	51	117	77.5	40	10	24.5	12	90	51	22.5	16	68	8.8	43
0	0	0	0	43	HC	In	Post	Seat	25.6934		57	107.5	61.5	49.5	98	62.5	38.5	8.5	21	13	76	61.5	19.5	14	70	9.1	49
0	0	0	0	44	HC	In	Post	Seat	24.3951		40	107	61	46	94	63	30	2.5	7	4	74	67	27	12	42.5	7.3	59.5
0	0	0	0	45	HC	In	Post	Seat	22.8068		29	114	70	42.5	102	70.5	27.5	1	2	-10	81	49.5	26	11.5	50	7.6	57
1	0	0	0	31	HC	In	Post	Sup	29.2215		67	146	87	62.5	139	88.5	53.5	23.5	47	43	107	60	30	24.5	71	10.1	48
1	0	0	0	32	HC	In	Post	Sup	33.2907		42	132.5	80.5	51	113.5	80.5	33	0	-0.5	-10	93	55.5	29	12	41	7.35	66.5
1	0	0	0	33	HC	In	Post	Sup	26.8595		62	131	82.5	47.5	121.5	83.5	36.5	8.5	23	10	94	49.5	23.5	13.5	57.5	7.45	64.5
1	0	0	0	34	HC	In	Post	Sup	20.6362		52	114.5	74	38	106	75	30	3	10.5	-4	85	44.5	15.5	10	60.5	6.9	62
1	0	0	0	35	HC	In	Post	Sup	24.5634		52	123	77.5	47	113	78.5	36.5	7	19.5	12	91	60	25	15	58	6.7	59
1	0	0	0	36	HC	In	Post	Sup	26.1682		72	160.5	84.5	68.5	141	84.5	53	14.5	22	9.5	105	49.5	36.5	19.5	57	9.2	46.5
1	0	0	0	37	HC	In	Post	Sup	26.1728		60	134.5	80	55.5	116.5	81	40	3.5	11	2	93	56	27	15.5	55	9.1	54
1	0	0	0	38	HC	In	Post	Sup	24.8196		50	115.5	114	40.5	101.5	72	29	4	12.5	-0.5	81	48	22	11	50	7	61
1	0	0	0	39	HC	In	Post	Sup	24.4837		51	107	70.5	41.5	97.5	70	28	2.5	11	-1	78	47.5	18.5	9	48.5	6.4	67
1	0	0	0	40	HC	In	Post	Sup	21.8124		42	109	63	46	95.5	63.5	33.5	3	10.5	-3	74.5	46	25	11	42.5	6.4	63
1	0	0	0	41	HC	In	Post	Sup	26.6808		58	119	76	43	109	77	33	6.5	19.5	7.5	87	49.5	22	12.5	57	7.2	63
1	0	0	0	42	HC	In	Post	Sup	25.135		59	126	75	53.5	114.5	78	42	11	26.5	15	88.5	49	26.5	16	58.5	7.4	55.5
1	0	0	0	43	HC	In	Post	Sup	25.6934		57	116.5	67	51	107	68	40.5	9	24	11.5	78.5	52	21	13	63.5	7.05	62.5
1	0	0	0	44	HC	In	Post	Sup	24.3951		40	107.5	58.5	45.5	91.5	60	30	1	2.5	-3	76.5	69.5	24.5	12	54.5	6.3	68
1	0	0	0	45	HC	In	Post	Sup	22.8068		29	117	75	40.5	105.5	75	28	0	0.5	-13	84	47	23	12	44.5	6	72

## Sheet: Sheet 2
Table 1
Filter 1	ID	Group	Age	Height	Weight_Un	Weight_In	Weight_Average	BMI	EQ-5D-5L_Un	EQ-5D-5L_In	Steps	Activity	Sedentary	Sitting	Walking_1	Walking_2	Walking_3	Walking_Ave	RPE_Average	Time Since Infection
0	1	HC	67	170	84.4	84.5	84.45	29.2215	70	70	17673	37.58	498.71	472.98	200	203	204	202.333	7
0	2	HC	42	163	87.4	89.5	88.45	33.2907	80	75	5116.8	33.48	605.4	536.78	219	233	234	228.666	10.333
0	3	HC	62	176	83.1	81.5	83.2	26.8595	85	90	11206	34.96	539.15	355.48	205	204	192	200.333	9
0	4	HC	52	172	60.7	61.4	61.05	20.6362	90	90	10130.3	35.416	478.35	416.1	190	210	210	203.333	9
0	5	HC	52	161.1	63.7	63.8	63.75	24.5634	90	90	14806.7	37.07	367.45	330.65	216	212	216	214.666	7
0	6	HC	72	173.2	78	79	78.5	26.1682	80	80	16787.6	37.5	418.32	378.32	210	210	218	212.667	12.333
0	7	HC	60	180.9	85.7	85.6	85.65	26.1728	70	75	10694.7	34.57	632.25	600.2	228	232	230	223.333	7
0	8	HC	50	171.5	73.3	73	73	24.8196	80	80					192	196	195	230	9
0	9	HC	51	177.8	77.3	77.5	77.4	24.4837	70	70	11740	35	487.53	378.38	240	230	248	239.333	11.333
0	10	HC	42	177.6	69	68.6	68.8	21.8124	75	75	8229.67	33.65	505.667	410.033	193	196	195	194.666	9
0	11	HC	58	172.4	79.3	79.3	79.3	26.6808	80	80	9504.33	34.42	534.98	477.17	170	186	200	185.333	9
0	12	HC	59	174.8	76.4	77	76.8	25.135	95	95	11394	35.42	541.96	374	160	169	160	163	9
0	13	HC	57	173.9	78	77.4	77.7	25.6934	85	75	8693	33.87	618.77	542.35	260	265	263	262.667	9.333
0	14	HC	40	158	60.6	61.2	60.9	24.3951	80		7819.67	33.68	665.16	536.86	155	170	176	167	7
0	15	HC	29	174	69.3	68.8	69.05	22.8068	80						210	218	217	215	9
1	1	LC	77	161.8	91.9	90.7	91.3	34.875	68	68	4786	32.36	652.88	639	140	140	142	140.666		12
1	2	LC	64	178.9	119.3	117	118.15	36.9159	55	55					156	153	160	156.333		12
1	3	LC	54	166.2	74.2	73	73.6	26.645	60	60					117	108	113	112.666		36
1	4	LC	36	166.6	57.1	57.1	57.1	20.5725	92	92					244	260	233	245.667		12
1	5	LC	56	175	89.7	89.7	89.7	29.2898	80	80					226	230	228	228		20
1	6	LC	48	179.8	130.1	129.6	129.85	40.166	30	30					167	179	180	175.333		37
1	7	LC	57	166	74.1	74.8	74.5	27.0359	60
1	8	LC	47	165.5	72.4	71.9	72.15	26.3415	45	45	3029.67	31.6	599.716	523.36	111	130	135	125.333		14
1	9	LC	51	160.6	53.2	53	53.1	20.5875	30	30	5550.33	32.616	604.15	569.26	177	184	186	182.333	11	14
1	10	LC	57	159.8	77.5	76.9	77.2	30.2318	55	55	5800.33	32.65	773.93	701.98	120	119	118	119	11	39
1	11	LC	77	172	96.7	96.5	96.6	32.6528	70	70	6289	33.05	601.316	521.583	215	221	210	215.333	11.333
1	12	LC	36	172.3	103.7	104	103.85	34.9813	65	65					176	176	192	181.333	12.333	23
1	13	LC	79	177	99.3	99.4	99.35	31.7118	87	87	4526.8	32.12	648.66	504.2	122	115	129	122	11
1	14	LC	21	158	57	57.8	57.4	22.9931	90	90	9575.33	34.1	568.96	433.433	159	152	152	154.333	9.333	18
1	15	LC	50	182	88.9	88.9	88.9	26.8385	100	100	8615.6	33.92	570.42	532.38	230	231	240	233.666	7	19
1	16	LC	39	167	88.7	88.7	88.7	31.8047	50	50	4034.33	32.13	608.3	554.96	128	159	128	138.333	10
1	17	LC	54	164	74.3	73.5	73.9	27.4762	65	70					142	126	128	132	9.666
1	18	LC	49	182.4	75.5	75.5	75.5	22.6933	60	60					222	212	232	222	8.666	34
1	19	LC	59	168.6	83.2	83.4	83.3	29.3042	48		2826	31.38	743.33	736.43
1	20	LC	43	146	82.5	82.7	82.6	38.7502	60	60					121	120	120	120.333	12.333
1	21	LC	52	169.3	66.1	66.1	66.1	23.0615	45	45					101	110	111	107.333	11	20
1	22	LC	53	176.4	117.8	117.8	117.8	37.8572	70		2282.8	31.4	775.6	599.44	217	210	230		13	48
1	23	LC	53	173	107.9	109.7	108.8	36.3527	30	30	8114	33.6	655.5	559	160	168	164	164	9.333	26
1	24	LC	59	168.9	98.2	98.2	98.2	34.4233	70	70					190	195	202	195.666	11	19
1	25	LC	42	168	80.8	81.3	81.05	28.7167	55	60					134	137	134	135	12	20
1	26	LC	51	164	65.2	65.2	65.2	24.2415	60	50	8416.8	33.82	697.28	545.78	235	248	243		11.666	46
1	27	LC	49	174.5	62.7	63.4	63.05	20.7059	70	60	9032	34.3	442.4	334.6	233	240	248	240.333	9.666	38
1	28	LC	49	165.6	66.4	66.6	66.5	24.2494	25	25	3176	31.63	614.783	429.183	135	128	136	133	12	48
1	29	LC	61	164	57.1	57	57.05	21.2113	50	50	5107	32.35	701.95	566.933	188	161	180	176.333	11.666	21
1	30	LC	58	164	88.8	88.9	88.85	33.0347	40	40					121	124	127	124	14	47
0
0
